# Supplementary material for: Ablating astrocyte insulin receptors leads to delayed puberty and hypogonadism in mice
Source: PLoS Biol. 2019 Mar 20;17(3):e3000189. doi: 10.1371/journal.pbio.3000189 (PMC6443191; doi:10.1371/journal.pbio.3000189)
Supplement: S1 Data — (XLSX) [file pbio.3000189.s001.xlsx]

## Sheet: Fig 1
(C)
FACS Data														RQ (IR normalized to GAPDH)
		IRloxp								IRKOGFAP				IRloxp	IRKOGFAP	IRKOGFAP (Non Astrocyte)
														1.25265	0.106402	1.44175
														0.798309	0.11478	2.00737
														1	0.110511	1.10403
															0.15
(D)
First set of western blotting					Second set of western blotting
IR normalized to GAPDH					IR normalized to GAPDH
IRloxp	IRKOGFAP				IRloxp	IRKOGFAP
2.11311	1.22785			1st time	0.9741	0.654227
2.31847	1				1	0.595942
				2nd repeat	0.994171	0.447839
					1	0.315595

## Sheet: Fig 2
(A)					(B)				(C)
Balanoprepuital Seperatiom (Days)					Vaginal Opening (Days)				First Estrus (Days)
IRloxp	IRKOGFAP				IRloxp	IRKOGFAP			Irloxp	IRKOGFAP
29	32				32	36			38	42
27	35				26	37			40	44
30	32				34	33			31	42
29	34				34	33			40	42
28	30				27	32			36	41
30	32				27	32			33	45
26	32				27	33			34	44
27	36				30	34			34	40
27	33				28	40			32	42
27	33					33
28	38					33
30						33
28
31
30
28
(D)					(E)
Estrous Cycle Length (Days)					Estrous Cycle Analysis
IRloxp	IRKOGFAP				IRloxp	IRKOGFAP	IRloxp	IRKOGFAP	IRloxp	IRKOGFAP
5	6				P%	P%	E%	E%	D%	D%
5	5				20	33.3333	40	16.6667	40	50
5	6				0	20	60	20	40	60
5	7				20	16.6667	40	16.6667	40	66.6667
5	7				0	14.2857	60	14.2857	40	71.4286
5	6				20	28.5714	40	14.2857	40	57.1429
4	7				0	16.6667	60	16.6667	40	66.6667
5	7				0	28.5714	50	14.2857	50	57.1429
5	6				20	14.2857	60	28.5714	20	57.1429
4	5				20	16.6667	60	16.6667	20	66.6667
	6				25	20	50	20	25	60
	7				12.5	0	52	16.6667	35.5	83.3333
						14.2857		14.2857		71.4286
						18.6111		17.4206		63.9682
(F)					(G)				(H)
Male pregnancy rate (%)					Male Litter size				Male Interval from mating to birth
IRloxp	IRKOGFAP				IRloxp	IRKOGFAP			IRloxp	IRKOGFAP
90	55.5556				8	0			22	22
					7	6			22	22
Pregnancy rate contingency data					7	0			20	27
	Succuess	Failure			6	8			24	22
IRloxp	9	1			9	0			21	25
IRKOGFAP	5	4			5	0			25
					8	6			24
					7	6			22
					8	6			21
(I)					(J)				(K)
Male LH					Male FSH				Male Testosterone
IRloxp	IRKOGFAP				IRloxp	IRKOGFAP			IRloxp	IRKOGFAP
0.68	0.25				96.55	142.97			12.988	8.03
0.84	0.22				92.51	102.65			14.711	8.931
0.4	0.75				94.9	118.84			12.384	5.487
0.38	0.05				115.15	112.89			15.549	2.367
4.42	0.38				117.9	71.09			13.469	5.264
1.32	0.1				113.52	46.48			1.956	3.999
0.98	0.73				94.96	17.75			9.058	4.442
									13.501	7.83
										4.577
(L)					(M)				(N)
Female pregnancy rate (%)					Female Litter size				Female Interval from mating to birth
IRloxp	IRKOGFAP				IRloxp	IRKOGFAP			IRloxp	IRKOGFAP
88.8889	44.4444				9	6			22	21
					9	7			20	22
Pregnancy rate contingency data					9	0			19	21
	Succuess	Failure			7	5			21	19
IRloxp	8	1			9	5			22
IRKOGFAP	4	5			7	0			28
					0	0			28
					9	0			28
					8	0
(O)					(P)				(Q)
Female LH					Female FSH				Female Estradiol
IRloxp	IRKOGFAP				IRloxp	IRKOGFAP			IRloxp	IRKOGFAP
0.5	0.08				7.13	6.94			16914.4	6024.31
0.4	0.38				9.72	5.56			14925.7	8343.03
0.46	0.28				5.75	4.63			21217.5	4680.42
0.65	0.45				6.91	8.61			22125	12928.3
0.9	0.56				17.45	3.3			16549.7	8247.5
1.02	0.47				7.33	3.41			10129.8	16408.6
					9.3				8505.86	3386.46
									9018.23

## Sheet: Fig 3
(C)				(D)				(E)			(F)
Spermatogonium (counts)				Spermatocyte (Counts)				Spermatids (Counts )			Spermatozoa (counts)
IRloxp	IRKOGFAP			IRloxp	IRKOGFAP			IRloxp	IRKOGFAP		IRloxp	IRKOGFAP
195	150			270	130			418	230		299	166
140	101			200	142			260	205		220	108
253	99			255	108			523	166		390	129
200	163			212	132			304	235		231	150
200				208				300			250
(I)				(J)				(K)			(L)
Primordial follicle (counts)				Primary follicle (counts)				Secondary follicle (counts)			Grafian (counts)
IRloxp	IRKOGFAP			IRloxp	IRKOGFAP			IRloxp	IRKOGFAP		IRloxp	IRKOGFAP
9	5			6	2			5	3		5	1
5	7			7	3			4	3		4	2
15	6			8	4			6	7		3	2
8				9				5
(M)
Corpous lutea (counts)
IRloxp	IRKOGFAP
5	3
8	3
6	4

## Sheet: Fig 4
	(A)
	PGES2 normalized to GAPDH
	IRloxp	IRKOGFAP
1st try	1.45858	0.934739
	1.44675	1
2nd repeat	1.97548	1.33174
	2.13267	1

## Sheet: Fig S1
(A)
IR normalized to GAPDH
IRloxp	IRKOGFAP
1.50246	0.975613
0.925076	0.863641
1.14239	0.882604
1.0851	0.527097
1.0207	0.864592
0.899537	0.873456

## Sheet: Fig S3
(A)				(B)				(C)
GFAP normalized to GAPDH				Map-1 normalized to GAPDH				Hes-1 normalized to GAPDH
IRloxp	IRKOGFAP	IRloxp Brain		IRloxp	IRKOGFAP	IRloxp Brain		IRloxp	IRKOGFAP	IRloxp Brain
1.57301	1.13347	0.909618		0	0	0.981686		0	0	0.589134
1.81816	1.32196	1.04488		0	0	0.968171		0	0	0.943874
0.349654	1.22409	1.05215		0	0	1.05215		0	0	1.79834
(D)				(E)				(F)
Hes-5 normalized to GAPDH				CD11b normalized to GAPDH				vWF normalized to GAPDH
IRloxp	IRKOGFAP	IRloxp Brain		IRloxp	IRKOGFAP	IRloxp Brain		IRloxp	IRKOGFAP	IRloxp Brain
0	0	1.05946		0	0	1.01631		0	0	1.06683
0	0	0.819794		0	0	0.948246		0	0	1.12766
0	0	1.15135		0	0	1.03766		0	0	0.831238

## Sheet: Fig S5
(A)
GFAP normalized to GAPDH (bone marrow derived macrophages)
IRloxp	IRKOGFAP
1.4308	0.331107
0.683726	1.51159
1.02221	1.36286
(B)
IR normalized to GAPDH (bone marrow derived macrophages)
IRloxp	IRKOGFAP
0.86919	0.533215
0.993876	1.37259
1.15759	1.35141

## Sheet: Fig S6
(A)					(B)				(C)
Balanoprepuital Seperatiom (Days)					Vaginal Opening (Days)				First Estrus (Days)
IRloxp	Cre				IRloxp	Cre			IRloxp	Cre
29	27				32	32			38	38
27	28				26	31			40	37
30	28				34	31			31	34
29	30				34	30			40	35
28	31				27	30			36	38
30	27				27	30			33	33
26	28				27	30			34	39
27	26				30	29			34	35
27	28				28	28			32	35
27	29					28				35
28						28
30
28
31
30
28
(D)					(E)
Estrous Cycle Length (Days)					Estrous Cycle Analysis
IRloxp	Cre				IRloxp	Cre	IRloxp	Cre	IRloxp	Cre
5	5				P%	P%	E%	E%	D%	D%
5	4				20	20	40	40	40	40
5	5				0	25	60	50	40	50
5	5				20	20	40	60	40	20
5	4				0	0	60	60	40	40
5	5				20	25	40	50	40	25
4	5				0	20	60	60	40	20
5	4				0	20	50	60	50	20
5	5				20	0	60	50	20	50
4	5				20	20	60	60	20	20
	4				25	20	50	60	25	20
					12.5	0	52	50	35.5	50
(F-G)
Estrus Stage
Days	IRloxp	Cre
1	1	1
2	2	2
3	3	3
4	1	3
5	1	1
6	2	1
7	3	2
8	3	3
9	1	3
10	1	1
11	2	1
12	3	2
13	3	3
14	1	3
Note: 1= M/D, 2=P, 3=E

## Sheet: Fig S7
(A)				(B)
Female body weight				Male body weight
IRloxp	IRKOGFAP			IRloxp	IRKOGFAP
9.526	7.622			9.104	8.838
9.265	8			10.21	10.39
9.95	11.75			10.34	9.3
10.17	11.5			10.91	12.63
9.42	11.7			13.48	11.86
11.3	11.4			14.28	11.87
12.65	11.3			13.38	12.81
9.5	10.53				10.44
11.1	9.4				12.12
10.05	10.2				9.1
	8.5
	10.4
(C)				(D)
Female body growth				Male body growth
IRloxp	IRKOGFAP			IRloxp	IRKOGFAP
8.3	8.2			8.3	8.2
8.2	8.1			8.3	8
7	8.1			8.3	8.2
7.3	8.3			7.6	8.5
7	7.5			10.9	8
7.1	7.8			7.8	8.2
7.2	7.3			7.2	7
7	6.9			7.3	7.2
7.1	7.6			7.2	7.3
7.2				7.7
				7.3

## Sheet: Fig S8
(A-B)
Estrus Stage
Days	IRloxp	IRKOGFAP
1	1	1
2	2	2
3	3	3
4	1	1
5	1	1
6	2	1
7	3	1
8	3	1
9	1	2
10	1	2
11	2	3
12	3	1
13	3	1
14	1	1
Note: 1= M/D, 2=P, 3=E

[truncated: 1 more sheets: Fig S9]
